# Supplementary material for: Lung Ultrasound After COVID-19: A Pivotal Moment for Clinical Integration—Navigating Challenges and Seizing Opportunities
Source: Healthcare (Basel). 2025 May 14;13(10):1148. doi: 10.3390/healthcare13101148 (PMC12110943; doi:10.3390/healthcare13101148)
Supplement: Supplementary file 1 [file healthcare-13-01148-s001.zip]

Archive with 6 entries (5 files):
- healthcare-3518163-supplementary/
- healthcare-3518163-supplementary/CLip S1.mp4
- healthcare-3518163-supplementary/Clip S2.mp4
- healthcare-3518163-supplementary/Clip S3.mp4
- healthcare-3518163-supplementary/Clip S4.mp4
- healthcare-3518163-supplementary/Clip S5.mp4
